# Supplementary material for: Serum Gremlin 1 Remains Elevated Following Successful Direct-Acting Antiviral Therapy for Chronic Hepatitis C
Source: Viruses. 2026 Jul 14;18(7):773. doi: 10.3390/v18070773 (PMC13431586; doi:10.3390/v18070773)
Supplement: Supplementary file 1 [file viruses-18-00773-s001.zip]

Archive with 1 entries (1 files):
- viruses-4383648-supplementary.pdf
